# Supplementary material for: Bestrophin-4 relays HES4 and interacts with TWIST1 to suppress epithelial-to-mesenchymal transition in colorectal cancer cells
Source: eLife. 2024 Dec 19;12:RP88879. doi: 10.7554/eLife.88879 (PMC11658771; doi:10.7554/eLife.88879)
Supplement: Figure 1—figure supplement 1—source data 1. [file elife-88879-fig1-figsupp1-data1.zip]

Archive with 6 entries (5 files):
- Figure 1-supplemental figure 1-source data 1/Figure 1-supplemental figure 1A-source data 1.zip
- Figure 1-supplemental figure 1-source data 1/Figure 1-supplemental figure 1B-source data 1.zip
- Figure 1-supplemental figure 1-source data 1/Figure 1-supplemental figure 1C-source data 1.zip
- Figure 1-supplemental figure 1-source data 1/Figure 1-supplemental figure 1G-source data 1.zip
- Figure 1-supplemental figure 1-source data 1/Figure 1-supplemental figure 1H-source data 1.zip
- Figure 1-supplemental figure 1-source data 1/
