# Supplementary material for: Bestrophin-4 relays HES4 and interacts with TWIST1 to suppress epithelial-to-mesenchymal transition in colorectal cancer cells
Source: eLife. 2024 Dec 19;12:RP88879. doi: 10.7554/eLife.88879 (PMC11658771; doi:10.7554/eLife.88879)
Supplement: Figure 3—source data 1. [file elife-88879-fig3-data1.zip]

Archive with 4 entries (3 files):
- Figure3-source data 1/Fig3A-source data 1.zip
- Figure3-source data 1/Fig3B-source data 1.zip
- Figure3-source data 1/Fig3F-source data 1.zip
- Figure3-source data 1/
