# Supplementary material for: Bestrophin-4 relays HES4 and interacts with TWIST1 to suppress epithelial-to-mesenchymal transition in colorectal cancer cells
Source: eLife. 2024 Dec 19;12:RP88879. doi: 10.7554/eLife.88879 (PMC11658771; doi:10.7554/eLife.88879)
Supplement: Figure 4—source data 2. [file elife-88879-fig4-data2.zip]

Archive with 7 entries (6 files):
- Figure 4-source data 2/Fig4D-source data 2.zip
- Figure 4-source data 2/Fig4E-source data 2.zip
- Figure 4-source data 2/Fig4F-source data 2.zip
- Figure 4-source data 2/Fig4G-source data 2.zip
- Figure 4-source data 2/Fig4H-source data 2.zip
- Figure 4-source data 2/Fig4I-source data 2.zip
- Figure 4-source data 2/
