# Supplementary material for: Bestrophin-4 relays HES4 and interacts with TWIST1 to suppress epithelial-to-mesenchymal transition in colorectal cancer cells
Source: eLife. 2024 Dec 19;12:RP88879. doi: 10.7554/eLife.88879 (PMC11658771; doi:10.7554/eLife.88879)
Supplement: Figure 5—source data 1. [file elife-88879-fig5-data1.zip]

Archive with 3 entries (2 files):
- Fig5E-source data 1/fig5-E-BEST4 Human.tif
- Fig5E-source data 1/fig5-E-α-Tublin Human.tif
- Fig5E-source data 1/
